# Supplementary material for: Concordance Between Biochemical and Molecular Diagnosis Obtained by WES in Mexican Patients with Inborn Errors of Intermediary Metabolism: Utility for Therapeutic Management
Source: Int J Mol Sci. 2024 Oct 31;25(21):11722. doi: 10.3390/ijms252111722 (PMC11546494; doi:10.3390/ijms252111722)
Supplement: Supplementary file 1 [file ijms-25-11722-s001.zip]

Archive with 1 entries (1 files):
- ijms-3180074-supplementary.xlsx
