# Supplementary material for: Concordance Between Biochemical and Molecular Diagnosis Obtained by WES in Mexican Patients with Inborn Errors of Intermediary Metabolism: Utility for Therapeutic Management
Source: Int J Mol Sci. 2024 Oct 31;25(21):11722. doi: 10.3390/ijms252111722 (PMC11546494; doi:10.3390/ijms252111722)
Supplement: Supplementary file 1 [file ijms-25-11722-s001.zip › ijms-3180074-supplementary.xlsx]

## Sheet: Table S1
Table S1. Clinically relevant gene variants responsible for IEiM identified in the studied population by disease group and allelic frequency.
Amino acid disorders
Disease	Gene	Variant	Variant type	Number of alleles	ACMG/AMP classification
Maple syrup urine disease (MSUD) type Ib (OMIM #620698)	BCKDHB	NM_183050.4:c.152del, p.(Val51GlyfsTer21)	Indel	2	Pathogenic [PVS1, PP5, PM2]
		NM_183050.4:c.564T>A, p.(Cys188Ter)	Nonsense	3	Pathogenic [PVS1, PP5, PM2]
		NM_183050.4:c.667G>C, p.(Gly223Arg)	Missense	1	Likely pathogenic [PP2, PP3, PM2, PM3]
		NM_183050.4:c.853C>T, p.(Arg285Ter)	Nonesense	1	Pathogenic [PVS1, PP5, PM2]
		NM_183050.4:c.970C>T, p.(Arg324Ter)	Nonesense	2	Pathogenic [PVS1, PP5, PM2]
		NM_183050.4:c.1087T>A, p.(Tyr363Asn)	Missense	3	Likely pathogenic [PP3, PM2, PP2, PP5]
MSUD, type II (OMIM #620699)	DBT	NM_001918.5:c.75_76del, p.(Cys26TrpfsTer2)	Indel	4	Pathogenic [PVS1, PP5, PM2]
		NM_001918.5:c.263_265del, p.(Glu88del)	Indel	2	Likely Pathogenic [PM2, PM3, PM4, PP3, PP5]
		NM_001918.5:c.434-15_434-4del, p.(?)	Indel	3	Pathogenic [PP5, PM2, BP4, PS3]
		NM_001918.5:c.670G>T, p.(Glu224Ter)	Nonesense	1	Pathogenic [PVS1, PP5, PM2]
		NM_001918.5:c.1210-3T>A, p.(?)	Splicing	2	VUS [PM2, PP3]
		NM_001918.5:c.1261G>T, p.(Gly421Trp)	Missense	2	VUS [PP3, PM2]
MSDU, type Ia (OMIM #248600)	BCKDHA	NM_000709.4:c.890G>A, p.(Arg297His)	Missense	1	Likely pathogenic [PM1, PM2, PM3, PP3, PP5]
		NM_000709.4:c.1192G>T, p.(Glu398Ter)	Nonesense	1	Pathogenic [PVS1, PP5, PM2]
Homocystinuria, B6-responsive and nonresponsive types (OMIM #236200)	CBS	NM_000071.3:c.572C>T, p.(Thr191Met)	Missense	6	Pathogenic [PP5, PS3, PP3, PM5, PM2, PP2]
		NM_000071.3:c.1126G>A, p.(Asp376Asn)	Missense	2	Pathogenic [PP3, PP5, PM1, PM2]
Cystinosis, nephropathic (OMIM #219800)	CTNS	NM_004937.3:c.22_23del, p.(Ile8PhefsTer13)	Indel	1	Likely pathogenic [PVS1, PM2]
		NM_004937.3:c.1036_1047del, p.(Asp346_Phe349del)	Indel	1	Likely pathogenic [PM1, PM2, PM4]
Hyperornithinemia-hyperammonemia-homocitrullinuria syndrome (OMIM #238970)	SLC25A15	NM_014252.4:c.113_116dup, p.(Phe40AspfsTer4)	Indel	2	Pathogenic [PVS1, PP5, PM2]
Organic acid disorders
Disease	Gene	Variant	Variant type	Number of alleles	ACMG/AMP classification
HMG-CoA lyase deficiency ,3-OH-3-methylglutaric acidemia (OMIM #246450)	HMGCL	NM_000191.3:c.31C>T, p.(Arg11Ter)	Nonsense	1	Pathogenic [PVS1, PP5, PM2]
		NM_000191.3:c.109G>T, p.(Glu37Ter)	Nonsense	2	Pathogenic [PVS1, PP5, PM2]
		NM_000191.3:c.112G>T, p.(Val38Phe)	Missense	2	Likely pathogenic [PM1, PP3, PP4, PM2, PP5]
		NM_000191.3:c.121C>T, p.(Arg41Ter)	Nonsense	1	Pathogenic [PVS1, PP5, PM2]
		NM_000191.3:c.230del, p.(Val77GlyfsTer16)	Indel	1	Pathogenic [PVS1, PP5, PM2]
		NM_000191.3:c.233C>T, p.(Ser78Phe)	Missense	1	Likely Pathogenic [PP3, PM1, PM2]
		NM_000191.3:c.505_506del, p.(Ser169LeufsTer8)	Indel	2	Pathogenic [PVS1, PP5, PM2]
Glutaric Acidemia Type 1 (OMIM #231670)	GCDH	NM_000159.4:c.263G>A, p.(Arg88His)	Missense	1	Pathogenic [PM5, PP5, PM1, PP3, PM2]
		NM_000159.4:c.700C>T, p.(Arg234Trp)	Missense		Pathogenic [PM5, PM1, PP3, PM2, PP5]
		NC_000019.9:g.13008273_13009355del, NM_000159.4:c.1082+31_1243+678del, p.(Ala362TyrfsTer3). Whole exon 11 deletion	Indel	2	Pathogenic [PVS1, PM2, PM3]
		NM_000159.4:c.1173_1174insT, p.(Asn392Ter)	Indel	1	Pathogenic [PVS1, PM2, PM3]
		NM_000159.4:c.1204C>T, p.(Arg402Trp)	Missense	1	Pathogenic [PP3, PP3, PM1, PM5, PM2]
Isovaleric acidemia (OMIM #243500)	IVD	NM_002225.5:c.149G>C, p.(Arg50Pro)	Missense	2	Pathogenic [PP5, PS3, PM5, PP3, PM1, PM2]
		NM_002225.5:c.850C>T, p.(Arg284Trp)	Missense	2	Likely pathogenic [PP3, PM2, PP2]
		NM_002225.5:c.1065G>C, p.(Lys355Asn)	Missense	2	Pathogenic [PP3, PM2, PP2]
		NM_002225.5:c.1175G>A, p.(Arg392His)	Missense	2	Pathogenic [PP5, PP3, PM5, PM2, PP2]
		NC_000015.9:g.(?_40710329)_(40710462_?)del, p.(?). Whole exon 12 deletion	Indel	2	Pathogenic [PVS1, PP5, PM2]
Biotinidase deficiency (OMIM #253260)	BTD	NM_001370658.1:c.468G>T, p.(Lys156Asn)	Missense	1	Pathogenic [PS1, PM1, PM5, PP5, PS3]
		NM_001370658.1:c.754T>G, p.(Trp252Gly)	Missense	3	Pathogenic [PP2, PP3, PP4, PP5, PS4, PM2]
		NM_001370658.1:c.1270G>C, p.(Asp424His)	Missense	4	Pathogenic [PS1, PM1, PM5, PP5, PS3]
		NM_001370658.1:c.1352G>C, p.(Cys451Ser)	Missense	2	Likely pathogenic [PP2, PP3, PP4, PM2, PM5]
Mitochondrial DNA depletion syndrome 9 (encephalomyopathic type with methylmalonic aciduria) (OMIM #245400)	SUCLG1	NM_003849.4:c.40A>T, p.(Met14Leu)	Missense	2	Pathogenic [PS1, PM5, PS3, PM2, PP2, PP5]
		NM_003849.4:c.548T>C, p.(Ile183Thr)	Missense	2	Likely Pathogenic [PP3, PM2, PP2, PP5, PS4]
Beta-ketothiolase deficiency or mitochondrial acetoacetyl-CoA thiolase deficiency or alphamethylacetoacetic aciduria (OMIM #203750)	ACAT1	NM_000019.4:c.200T>G, p.(Leu67Arg)	Missense	1	Likely Pathogenic [PP3, PM2, PP2]
		NM_000019.4:c.473A>G, p.(Asn158Ser)	Missense	2	Pathogenic [PP5, PM5, PM2, PP2, BP4]
		NM_000019.4:c.826+3_826+6del, p.(?)	Indel	1	Likely Pathogenic [PP3, PP4, PM2, PM3]
Holocarboxylase synthetase deficiency (OMIM #253270)	HLCS	NM_001352514.2:c.2361_2362insT, p.(Val788CysfsTer192)	Indel	1	Pathogenic [PVS1, PP5, PM2]
3-Methylcrotonyl-CoA carboxylase 2 deficiency (OMIM #210210)	MCCC2	NM_022132.5:c.1356G>A, p.(Met452Ile)	Missense	2	Likely pathogenic [PP3, PP5, PM1, PM2]
Succinyl CoA:3-oxoacid CoA transferase deficiency (OMIM #245050)	OXCT1	NM_000436.4:c.1243del, p.(Ile415TyrfsTer6)	Indel	2	Pathogenic [PVS1, PM1, PM2, PP3]
Urea cycle disorders
Disease	Gene	Variant	Variant type	Number of alleles	ACMG/AMP classification
Argininemia (OMIM #207800)	ARG1	NM_000045.4:c.3G>A, p.(Met1?)	Start-loss	1	Pathogenic [PVS1, PP5, PM2]
		NM_000045.4:c.61C>T, p.(Arg21Ter)	Nonsense	3	Pathogenic [PVS1, PP5, PM2]
		NM_000045.4:c.425G>A, p.(Gly142Glu)	Missense	3	Likely pathogenic [PP3, PP4, PP5, PM1, PM2]
		NM_000045.4:c.466-1G>C, p.(?)	Splicing	3	Pathogenic [PVS1, PP5, PM2]
		NM_000045.4:c.767_769del, p.(Glu256del)	Indel	1	Likely Pathogenic [PP3, PP4, PM2, PM4]
		NM_000045.4:c.787G>T, p.(Glu263Ter)	Nonsense	1	Pathogenic [PVS1, PP5, PM2, PM3]
		NM_000045.4:c.871C>T, p.(Arg291Ter)	Nonsense	1	Pathogenic [PP5, PVS1, PM2]
		NM_000045.4:c.892G>C, p.(Ala298Pro)	Missense	1	Likely pathogenic [ PP2, PP3, PP4, PP5, PM2, PM3]
Citrullinemia (OMIM #215700)	ASS1	NM_054012.4:c.34A>G, p.(Ser12Gly)	Missense	2	Likely pathogenic [PM1, PM2, PP3, PP4]
		NM_054012.4:c.40G>A, p.(Gly14Ser)	Missense	1	Pathogenic [PP5, PM1, PP3, PM2]
		NM_054012.4:c.256C>T, p.(Arg86Cys)	Missense	5	Pathogenic [PP5, PM5, PM2, PP2, PP3]
		NM_054012.4:c.836G>A, p.(Arg279Gln)	Missense	2	Pathogenic [PP5, PP3, PM1, PM2]
		NM_054012.4:c.970G>A, p.(Gly324Ser)	Missense	1	Pathogenic [PP3, PP5, PS3, PM5, PM2, PP2]
		NM_054012.4:c.1194-19_1197dup, p.(?)	Indel	1	Likely Pathogenic [PM2, PM3, PP3, PP4, PP5]
Ornithine transcarbamylase deficiency (OMIM #311250)	OTC	NM_000531.6:c.583G>A, p.(Gly195Arg)	Missense	1	Pathogenic [PP5, PS1, PM1, PP3, PM5, PM2]
		NM_000531.6:c.803T>C, p.(Met268Thr)	Missense	1	Pathogenic [PP5, PS3, PM1, PP3, PM5, PM2]
Argininosuccinic aciduria (OMIM #207900)	ASL	NM_000048.4:c.209T>C, p.(Val70Ala)	Missense	2	Likely pathogenic [PP3, PM2, PP2, PP5]
Carbohydrate disorders
Disease	Gene	Variant	Variant type	Number of alleles	ACGM/AMP classification
Glycogen storage disease Ia (OMIM #232200)	G6PC1	NM_000151.4:c.379_380dup, p.(Tyr128ThrfsTer3)	Indel	1	Pathogenic [PVS1, PP5, PM2]
		NM_000151.4:c.500G>A, p.(Cys167Tyr)	Missense	1	Likely Pathogenic [PM1, PM2, PM3, PP3, PP5]
		NM_000151.4:c.533C>T, p.(Pro178Leu)	Missense	1	Pathogenic [PM1, PM2, PM3, PM5, PP3, PP5]
		NM_000151.4:c.809G>T, p.(Gly270Val)	Missense	2	Pathogenic [PP5, PM5, PP3, PM1, PM2]
		NM_000151.4:c.1039C>T, p.(Gln347Ter)	Nonsense	1	Pathogenic [PVS1, PP5, PM2]
Glycogen storage disease IIIb (OMIM #232400)	AGL	NM_000642.3:c.2803G>T, p.(Gly935Cys)	Missense	2	Likely pathogenic [PP2, PP3, PM1, PM2]
Glycogen storage disease Ib (OMIM: 232220)	SLC37A4	NM_001164277.1:c.82C>T, p.(Arg28Cys)	Missense	1	Pathogenic [PP3, PP5, PM1, PM2, PM5]
		NM_001164277.1:c.1130G>A, p.(Gly377Asp)	Missense	1	Likely Pathogenic [PM2, PM3, PP3, PP5]
Diarrhea type 4, malabsorptive, congenital (OMIM #610370)	NEUROG3	NM_020999.4:c.117del, p.(Thr40LeufsTer38)	Indel	2	Pathogenic [PVS1, PS3, PP5, PM2]
Galactokinase deficiency with cataracts (OMIM #230200)	GALK1	NM_000154.2:c.56C>A, p.(Ala19Asp)	Missense	1	VUS [PP2, PM2, BP4]
		NM_000154.2:c.182C>T, p.(Thr61Met)	Missense	1	VUS [PP2, PP3, PM2 ]
Hyperinsulinemic hypoglycemia, familial, type 1 (OMIM #256450)	ABCC8	NM_000352.6:c.2506C>T, p.(Arg836Ter)	Nonsense	1	Pathogenic [PVS1, PM2, PP5]
Hyperinsulinism-hyperammonemia syndrome (OMIM #606762)	GLUD1	NM_005271.5:c.1466C>G, p.(Pro489Arg)	Missense	1	Likely pathogenic [PP1, PP3, PM2]
Hyperinsulinemic hypoglycemia, familial, type 2 (OMIM #601820)	KCNJ11	NM_000525.4:c.560C>T, p.(Ala187Val)	Missense	1	Likely Pathogenic [PP3, PP2, PP5, PM2]
Lipid disorders
Disease	Gene	Variant	Variant type	Number of alleles	ACMG/AMP classification
Acyl-CoA dehydrogenase, medium chain deficiency (MCAD, OMIM #201450)	ACADM	NM_000016.6:c.799G>A, p.(Gly267Arg)	Missense	1	Pathogenic [PP5, PS1, PP3, PM2, PP2]
		NM_000016.6:c.959C>A, p.(Ser320Ter)	Nonsense	1	Pathogenic [PVS1, PP5, PM2]
		NM_000016.6:c.985A>G, p.(Lys329Glu)	Missense	1	Pathogenic [PS3, PM1, PM5, PM2, PP5, BP4]
Hypercholesterolemia familial type 1 (OMIM #143890)	LDLR	NM_000527.5:c.337dup, p.(Glu113GlyfsTer17)	Indel	1	Pathogenic [PVS1, PP5, PM2]
Novel variants are highlighted in bold blue letters.
